# Supplementary material for: A rapid acid hydrolysis method for the determination of chitin in fish feed supplemented with black soldier fly (Hermetia illucens) larvae
Source: Heliyon. 2022 Jun 21;8(6):e09759. doi: 10.1016/j.heliyon.2022.e09759 (PMC9243170; doi:10.1016/j.heliyon.2022.e09759)
Supplement: SUPPLEMENTARY EXCEL FILE S1 [file mmc1.xlsx]

## Sheet: Table S1-Calibration parameters
Conc (X)	Resp. (Y)	Yestimated	Yaverage	Residual	Pure	Number of conc. Levels (1-12)=	7											Levels				n	Yaverage						lack-of-fit				3STD	3STD	STD	STD
0.01	1760893	1.8382e+06	1.84012e+06	5.97673e+09	6.27702e+09	No. parameters=	2											1				1	1.84012e+06						3.68006e+06	-77309.3	2.30073e+06	-2.30073e+06	3.4511e+06	-3.4511e+06	1.15037e+06	-1.15037e+06
0.01	1859390	1.8382e+06	1.84012e+06	4.48918e+08	3.71307e+08	Intercept=	1.17248e+06															1	1.84012e+06						3.68006e+06	21187.7	2.30073e+06	-2.30073e+06	3.4511e+06	-3.4511e+06	1.15037e+06	-1.15037e+06
0.01	1900079	1.8382e+06	1.84012e+06	3.82872e+09	3.595e+09	Slope =	6.65727e+07															1	1.84012e+06						3.68006e+06	61876.7	2.30073e+06	-2.30073e+06	3.4511e+06	-3.4511e+06	1.15037e+06	-1.15037e+06
		0	0	0	0	Regression coefficient (r2)=	0.997626															0	0						0	0	2.30073e+06	-2.30073e+06	3.4511e+06	-3.4511e+06	1.15037e+06	-1.15037e+06
		0	0	0	0	F-test=	1.21101	Linear Model		9.39571e+13												0	0						0	0	2.30073e+06	-2.30073e+06	3.4511e+06	-3.4511e+06	1.15037e+06	-1.15037e+06
		0	0	0	0	Degrees of freedom (γ1--&--γ2)=	5--&--14			65589486039706												0	0						0	0	2.30073e+06	-2.30073e+06	3.4511e+06	-3.4511e+06	1.15037e+06	-1.15037e+06
0.05	4521691	4.50111e+06	4.47194e+06	4.23617e+08	2.47553e+09	F-test (theoretical)=	2.95825			2.83676e+13								1				1	4.47194e+06						8.51048e+08	20581.9	2.30073e+06	-2.30073e+06	3.4511e+06	-3.4511e+06	1.15037e+06	-1.15037e+06
0.05	4688982	4.50111e+06	4.47194e+06	3.52962e+10	4.71088e+10	Total n=	21			9.39571e+13												1	4.47194e+06						8.51048e+08	187873	2.30073e+06	-2.30073e+06	3.4511e+06	-3.4511e+06	1.15037e+06	-1.15037e+06
0.05	4205136	4.50111e+06	4.47194e+06	8.76e+10	7.11824e+10	Residual variance=	4.94511e+12			5	14											1	4.47194e+06						8.51048e+08	-295973	2.30073e+06	-2.30073e+06	3.4511e+06	-3.4511e+06	1.15037e+06	-1.15037e+06
		0	0	0	0	Pure variance=	4.68496e+12				Minimum	Median	Maximum									0	0						0	0	2.30073e+06	-2.30073e+06	3.4511e+06	-3.4511e+06	1.15037e+06	-1.15037e+06
		0	0	0	0	Lack-of-fit variance=	5.67353e+12			Trueness →	88.3872	99.8237	109.295									0	0						0	0	2.30073e+06	-2.30073e+06	3.4511e+06	-3.4511e+06	1.15037e+06	-1.15037e+06
		0	0	0	0					Precision →	2.23861	2.37532	10.7191									0	0						0	0	2.30073e+06	-2.30073e+06	3.4511e+06	-3.4511e+06	1.15037e+06	-1.15037e+06
0.25	16770100	1.78156e+07	1.71659e+07	1.09316e+12	1.56684e+11		0.017612											1				1	1.71659e+07						4.22122e+11	-1.04554e+06	2.30073e+06	-2.30073e+06	3.4511e+06	-3.4511e+06	1.15037e+06	-1.15037e+06
0.25	17527581	1.78156e+07	1.71659e+07	8.29796e+10	1.30789e+11																	1	1.71659e+07						4.22122e+11	-288062	2.30073e+06	-2.30073e+06	3.4511e+06	-3.4511e+06	1.15037e+06	-1.15037e+06
0.25	17200120	1.78156e+07	1.71659e+07	3.78868e+11	1.16871e+09																	1	1.71659e+07						4.22122e+11	-615523	2.30073e+06	-2.30073e+06	3.4511e+06	-3.4511e+06	1.15037e+06	-1.15037e+06
		0	0	0	0																	0	0						0	0	2.30073e+06	-2.30073e+06	3.4511e+06	-3.4511e+06	1.15037e+06	-1.15037e+06
		0	0	0	0																	0	0						0	0	2.30073e+06	-2.30073e+06	3.4511e+06	-3.4511e+06	1.15037e+06	-1.15037e+06
		0	0	0	0																	0	0						0	0	2.30073e+06	-2.30073e+06	3.4511e+06	-3.4511e+06	1.15037e+06	-1.15037e+06
0.5	33540100	3.44588e+07	34331767	8.44028e+11	626736638889													1				1	34331767						1.61399e+10	-918710	2.30073e+06	-2.30073e+06	3.4511e+06	-3.4511e+06	1.15037e+06	-1.15037e+06
0.5	35055081	3.44588e+07	34331767	3.55539e+11	523183142596																	1	34331767						1.61399e+10	596271	2.30073e+06	-2.30073e+06	3.4511e+06	-3.4511e+06	1.15037e+06	-1.15037e+06
0.5	34400120	3.44588e+07	34331767	3.44449e+09	4672132609																	1	34331767						1.61399e+10	-58689.8	2.30073e+06	-2.30073e+06	3.4511e+06	-3.4511e+06	1.15037e+06	-1.15037e+06
		0	0	0	0																	0	0						0	0	2.30073e+06	-2.30073e+06	3.4511e+06	-3.4511e+06	1.15037e+06	-1.15037e+06
		0	0	0	0																	0	0						0	0	2.30073e+06	-2.30073e+06	3.4511e+06	-3.4511e+06	1.15037e+06	-1.15037e+06
		0	0	0	0																	0	0						0	0	2.30073e+06	-2.30073e+06	3.4511e+06	-3.4511e+06	1.15037e+06	-1.15037e+06
1	67080100	6.77451e+07	6.86634e+07	4.42284e+11	2.50695e+12													1				1	6.86634e+07						8.43256e+11	-665044	2.30073e+06	-2.30073e+06	3.4511e+06	-3.4511e+06	1.15037e+06	-1.15037e+06
1	70110081	6.77451e+07	6.86634e+07	5.59293e+12	2.09279e+12																	1	6.86634e+07						8.43256e+11	2.36494e+06	2.30073e+06	-2.30073e+06	3.4511e+06	-3.4511e+06	1.15037e+06	-1.15037e+06
1	68800120	6.77451e+07	6.86634e+07	1.11297e+12	1.86832e+10																	1	6.86634e+07						8.43256e+11	1.05498e+06	2.30073e+06	-2.30073e+06	3.4511e+06	-3.4511e+06	1.15037e+06	-1.15037e+06
		0	0	0	0																	0	0						0	0	2.30073e+06	-2.30073e+06	3.4511e+06	-3.4511e+06	1.15037e+06	-1.15037e+06
		0	0	0	0																	0	0						0	0	2.30073e+06	-2.30073e+06	3.4511e+06	-3.4511e+06	1.15037e+06	-1.15037e+06
		0	0	0	0																	0	0						0	0	2.30073e+06	-2.30073e+06	3.4511e+06	-3.4511e+06	1.15037e+06	-1.15037e+06
1.5	100620100	1.01031e+08	1.02995e+08	1.69232e+11	5.64063e+12													1				1	1.02995e+08						3.85581e+12	-411378	2.30073e+06	-2.30073e+06	3.4511e+06	-3.4511e+06	1.15037e+06	-1.15037e+06
1.5	105165081	1.01031e+08	1.02995e+08	1.70867e+13	4.70882e+12																	1	1.02995e+08						3.85581e+12	4.1336e+06	2.30073e+06	-2.30073e+06	3.4511e+06	-3.4511e+06	1.15037e+06	-1.15037e+06
1.5	103200120	1.01031e+08	1.02995e+08	4.70301e+12	4.20331e+10																	1	1.02995e+08						3.85581e+12	2.16864e+06	2.30073e+06	-2.30073e+06	3.4511e+06	-3.4511e+06	1.15037e+06	-1.15037e+06
		0	0	0	0																	0	0						0	0	2.30073e+06	-2.30073e+06	3.4511e+06	-3.4511e+06	1.15037e+06	-1.15037e+06
		0	0	0	0																	0	0						0	0	2.30073e+06	-2.30073e+06	3.4511e+06	-3.4511e+06	1.15037e+06	-1.15037e+06
		0	0	0	0																	0	0						0	0	2.30073e+06	-2.30073e+06	3.4511e+06	-3.4511e+06	1.15037e+06	-1.15037e+06
1.75	117390100	1.17675e+08	1.15597e+08	8.0966e+10	3.21614e+12													1				1	1.15597e+08						4.31769e+12	-284545	2.30073e+06	-2.30073e+06	3.4511e+06	-3.4511e+06	1.15037e+06	-1.15037e+06
1.75	109999999	1.17675e+08	1.15597e+08	5.89002e+13	3.13235e+13																	1	1.15597e+08						4.31769e+12	-7.67465e+06	2.30073e+06	-2.30073e+06	3.4511e+06	-3.4511e+06	1.15037e+06	-1.15037e+06
1.75	119400120	1.17675e+08	1.15597e+08	2.97726e+12	1.44657e+13																	1	1.15597e+08						4.31769e+12	1.72547e+06	2.30073e+06	-2.30073e+06	3.4511e+06	-3.4511e+06	1.15037e+06	-1.15037e+06
		0	0	0	0																	0	0						0	0	2.30073e+06	-2.30073e+06	3.4511e+06	-3.4511e+06	1.15037e+06	-1.15037e+06
		0	0	0	0																	0	0						0	0	2.30073e+06	-2.30073e+06	3.4511e+06	-3.4511e+06	1.15037e+06	-1.15037e+06
		0	0	0	0																	0	0						0	0	2.30073e+06	-2.30073e+06	3.4511e+06	-3.4511e+06	1.15037e+06	-1.15037e+06
		0	0	0	0													0				0	#DIV/0!						0	0	2.30073e+06	-2.30073e+06	3.4511e+06	-3.4511e+06	1.15037e+06	-1.15037e+06
		0	0	0	0																	0	#DIV/0!						0	0	2.30073e+06	-2.30073e+06	3.4511e+06	-3.4511e+06	1.15037e+06	-1.15037e+06
		0	0	0	0																	0	#DIV/0!						0	0	2.30073e+06	-2.30073e+06	3.4511e+06	-3.4511e+06	1.15037e+06	-1.15037e+06
		0	0	0	0																	0	#DIV/0!						0	0	2.30073e+06	-2.30073e+06	3.4511e+06	-3.4511e+06	1.15037e+06	-1.15037e+06
		0	0	0	0																	0	#DIV/0!						0	0	2.30073e+06	-2.30073e+06	3.4511e+06	-3.4511e+06	1.15037e+06	-1.15037e+06
		0	0	0	0																	0	#DIV/0!						0	0	2.30073e+06	-2.30073e+06	3.4511e+06	-3.4511e+06	1.15037e+06	-1.15037e+06
		0	0	0	0													0				0	#DIV/0!						0	0	2.30073e+06	-2.30073e+06	3.4511e+06	-3.4511e+06	1.15037e+06	-1.15037e+06
		0	0	0	0																	0	#DIV/0!						0	0	2.30073e+06	-2.30073e+06	3.4511e+06	-3.4511e+06	1.15037e+06	-1.15037e+06
		0	0	0	0																	0	#DIV/0!						0	0	2.30073e+06	-2.30073e+06	3.4511e+06	-3.4511e+06	1.15037e+06	-1.15037e+06
		0	0	0	0																	0	#DIV/0!						0	0	2.30073e+06	-2.30073e+06	3.4511e+06	-3.4511e+06	1.15037e+06	-1.15037e+06
		0	0	0	0																	0	#DIV/0!						0	0	2.30073e+06	-2.30073e+06	3.4511e+06	-3.4511e+06	1.15037e+06	-1.15037e+06
		0	0	0	0																	0	#DIV/0!						0	0	2.30073e+06	-2.30073e+06	3.4511e+06	-3.4511e+06	1.15037e+06	-1.15037e+06
		0	0	0	0													0				0	#DIV/0!						0	0	2.30073e+06	-2.30073e+06	3.4511e+06	-3.4511e+06	1.15037e+06	-1.15037e+06
		0	0	0	0																	0	#DIV/0!						0	0	2.30073e+06	-2.30073e+06	3.4511e+06	-3.4511e+06	1.15037e+06	-1.15037e+06
		0	0	0	0																	0	#DIV/0!						0	0	2.30073e+06	-2.30073e+06	3.4511e+06	-3.4511e+06	1.15037e+06	-1.15037e+06
		0	0	0	0																	0	#DIV/0!						0	0	2.30073e+06	-2.30073e+06	3.4511e+06	-3.4511e+06	1.15037e+06	-1.15037e+06
		0	0	0	0																	0	#DIV/0!						0	0	2.30073e+06	-2.30073e+06	3.4511e+06	-3.4511e+06	1.15037e+06	-1.15037e+06
		0	0	0	0																	0	#DIV/0!						0	0	2.30073e+06	-2.30073e+06	3.4511e+06	-3.4511e+06	1.15037e+06	-1.15037e+06
		0	0	0	0													0				0	#DIV/0!						0	0	2.30073e+06	-2.30073e+06	3.4511e+06	-3.4511e+06	1.15037e+06	-1.15037e+06
		0	0	0	0																	0	#DIV/0!						0	0	2.30073e+06	-2.30073e+06	3.4511e+06	-3.4511e+06	1.15037e+06	-1.15037e+06
		0	0	0	0																	0	#DIV/0!						0	0	2.30073e+06	-2.30073e+06	3.4511e+06	-3.4511e+06	1.15037e+06	-1.15037e+06
		0	0	0	0																	0	#DIV/0!						0	0	2.30073e+06	-2.30073e+06	3.4511e+06	-3.4511e+06	1.15037e+06	-1.15037e+06
		0	0	0	0																	0	#DIV/0!						0	0	2.30073e+06	-2.30073e+06	3.4511e+06	-3.4511e+06	1.15037e+06	-1.15037e+06
		0	0	0	0																	0	#DIV/0!						0	0	2.30073e+06	-2.30073e+06	3.4511e+06	-3.4511e+06	1.15037e+06	-1.15037e+06
		0	0	0	0													0				0	#DIV/0!						0	0	2.30073e+06	-2.30073e+06	3.4511e+06	-3.4511e+06	1.15037e+06	-1.15037e+06
		0	0	0	0																	0	#DIV/0!						0	0	2.30073e+06	-2.30073e+06	3.4511e+06	-3.4511e+06	1.15037e+06	-1.15037e+06
		0	0	0	0																	0	#DIV/0!						0	0	2.30073e+06	-2.30073e+06	3.4511e+06	-3.4511e+06	1.15037e+06	-1.15037e+06
		0	0	0	0																	0	#DIV/0!						0	0	2.30073e+06	-2.30073e+06	3.4511e+06	-3.4511e+06	1.15037e+06	-1.15037e+06
		0	0	0	0																	0	#DIV/0!						0	0	2.30073e+06	-2.30073e+06	3.4511e+06	-3.4511e+06	1.15037e+06	-1.15037e+06
		0	0	0	0																	0	#DIV/0!						0	0	2.30073e+06	-2.30073e+06	3.4511e+06	-3.4511e+06	1.15037e+06	-1.15037e+06
	4.9295e+07		2.25949e+15	2.25215e+15														level total
	4.9295e+07		2.25014e+15	2.25215e+15														7
			2.24628e+15	2.25215e+15
			0	0
			0	0
			0	0
			2.00465e+15	2.00649e+15
			1989697241146410	2.00649e+15
			2.0331e+15	2.00649e+15
			0	0
			0	0
			0	0
			1.05787e+15	9.9095e+14
			1.00917e+15	9.9095e+14
			1.03008e+15	9.9095e+14
			0	0
			0	0
			0	0
			2.48217e+14	2.20113e+14
			2.02775e+14	2.20113e+14
			2.21858e+14	2.20113e+14
			0	0
			0	0
			0	0
			3.1631e+14	3.40408e+14
			4.33267e+14	3.40408e+14
			3.8045e+14	3.40408e+14
			0	0
			0	0
			0	0
			2.63427e+15	2.67666e+15
			3121465450776332	2.67666e+15
			2.90576e+15	2.67666e+15
			0	0
			0	0
			0	0
			4636942034396744	4675775274009664
			3685096360135744	4675775274009664
			4914727222606679	4675775274009664
			0	0
			0	0
			0	0
			0	0
			0	0
			0	0
			0	0
			0	0
			0	0
			0	0
			0	0
			0	0
			0	0
			0	0
			0	0
			0	0
			0	0
			0	0
			0	0
			0	0
			0	0
			0	0
			0	0
			0	0
			0	0
			0	0
			0	0
			0	0
			0	0
			0	0
			0	0
			0	0
			0	0
			3.95816e+16	3.94876e+16

## Sheet: Table S1-Nominal-Experimental 
x-nominal	y-signal	x-back-calculated	Accuracy	Precision			Minimum	Maximum										-0.017612
0.01	1760893	0.00883872	88.3872	10.7191		Accuraccy	88.3872	109.295	99.8237			0.0100288			0.01	1760893	0.00883872	88.3872	0.0100288	0.107191	0.107191	10.7191
0.01	1859390	0.0103183	103.183			Precision	2.23861	10.7191	2.37532						0.01	1859390	0.0103183	103.183	0.001075
0.01	1900079	0.0109295	109.295												0.01	1900079	0.0109295	109.295
															0	0	-0.017612	#DIV/0!
															0	0	-0.017612	#DIV/0!
															0	0	-0.017612	#DIV/0!
0.05	4521691	0.0503092	100.618	7.44759											0.05	4521691	0.0503092	100.618	0.0495618	0.0744759	0.0744759	7.44759
0.05	4688982	0.0528221	105.644												0.05	4688982	0.0528221	105.644	0.00369116
0.05	4205136	0.0455541	91.1083												0.05	4205136	0.0455541	91.1083
															0	0	-0.017612	#DIV/0!
															0	0	-0.017612	#DIV/0!
															0	0	-0.017612	#DIV/0!
0.25	16770100	0.234295	93.7179	2.37532											0.25	16770100	0.234295	93.7179	0.240241	0.0237532	0.0237532	2.37532
0.25	17527581	0.245673	98.2692												0.25	17527581	0.245673	98.2692	0.00570648
0.25	17200120	0.240754	96.3016												0.25	17200120	0.240754	96.3016
															0	0	-0.017612	#DIV/0!
															0	0	-0.017612	#DIV/0!
															0	0	-0.017612	#DIV/0!
0.5	33540100	0.4862	97.24	2.29136											0.5	33540100	0.4862	97.24	0.498092	0.0229136	0.0229136	2.29136
0.5	35055081	0.508957	101.791												0.5	35055081	0.508957	101.791	0.0114131
0.5	34400120	0.499118	99.8237												0.5	34400120	0.499118	99.8237
															0	0	-0.017612	#DIV/0!
															0	0	-0.017612	#DIV/0!
															0	0	-0.017612	#DIV/0!
1	67080100	0.99001	99.001	2.25157											1	67080100	0.99001	99.001	1.01379	0.0225157	0.0225157	2.25157
1	70110081	1.03552	103.552												1	70110081	1.03552	103.552	0.0228263
1	68800120	1.01585	101.585												1	68800120	1.01585	101.585
															0	0	-0.017612	#DIV/0!
															0	0	-0.017612	#DIV/0!
															0	0	-0.017612	#DIV/0!
1.5	100620100	1.49382	99.588	2.23861											1.5	100620100	1.49382	99.588	1.5295	0.0223861	0.0223861	2.23861
1.5	105165081	1.56209	104.139												1.5	105165081	1.56209	104.139	0.0342395
1.5	103200120	1.53258	102.172												1.5	103200120	1.53258	102.172
															0	0	-0.017612	#DIV/0!
															0	0	-0.017612	#DIV/0!
															0	0	-0.017612	#DIV/0!
1.75	117390100	1.74573	99.7558	4.32602											1.75	117390100	1.74573	99.7558	1.71879	0.0432602	0.0432602	4.32602
1.75	109999999	1.63472	93.4124												1.75	109999999	1.63472	93.4124	0.0743551
1.75	119400120	1.77592	101.481												1.75	119400120	1.77592	101.481
															0	0	-0.017612	#DIV/0!
															0	0	-0.017612	#DIV/0!
															0	0	-0.017612	#DIV/0!
															0	0	-0.017612	#DIV/0!	#DIV/0!	#DIV/0!		#VALUE!
															0	0	-0.017612	#DIV/0!	#DIV/0!
															0	0	-0.017612	#DIV/0!
															0	0	-0.017612	#DIV/0!
															0	0	-0.017612	#DIV/0!
															0	0	-0.017612	#DIV/0!
															0	0	-0.017612	#DIV/0!	#DIV/0!	#DIV/0!		#VALUE!
															0	0	-0.017612	#DIV/0!	#DIV/0!
															0	0	-0.017612	#DIV/0!
															0	0	-0.017612	#DIV/0!
															0	0	-0.017612	#DIV/0!
															0	0	-0.017612	#DIV/0!
															0	0	-0.017612	#DIV/0!	#DIV/0!	#DIV/0!		#VALUE!
															0	0	-0.017612	#DIV/0!	#DIV/0!
															0	0	-0.017612	#DIV/0!
															0	0	-0.017612	#DIV/0!
															0	0	-0.017612	#DIV/0!
															0	0	-0.017612	#DIV/0!
															0	0	-0.017612	#DIV/0!	#DIV/0!	#DIV/0!		#VALUE!
															0	0	-0.017612	#DIV/0!	#DIV/0!
															0	0	-0.017612	#DIV/0!
															0	0	-0.017612	#DIV/0!
															0	0	-0.017612	#DIV/0!
															0	0	-0.017612	#DIV/0!
															0	0	-0.017612	#DIV/0!	#DIV/0!	#DIV/0!		#VALUE!
															0	0	-0.017612	#DIV/0!	#DIV/0!
															0	0	-0.017612	#DIV/0!
															0	0	-0.017612	#DIV/0!
															0	0	-0.017612	#DIV/0!
															0	0	-0.017612	#DIV/0!
																			#DIV/0!
																			#DIV/0!
